# Supplementary material for: Modelling the effects of intervention measures in reducing the risk of norovirus transmission in preschool settings
Source: PLoS One. 2024 Dec 3;19(12):e0314586. doi: 10.1371/journal.pone.0314586 (PMC11614198; doi:10.1371/journal.pone.0314586)
Supplement: S1 File — (TXT) [file pone.0314586.s001.txt]

from scipy.integrate import odeint
import numpy as np
import matplotlib.pyplot as plt
import pandas as pd

def deriv_no_intervention(y, t):
    S, E, I, R, F, HS, HI = y

    dSdt = -rho * HS * S / N * pi #rho = innoculation rate, pi = dose response ratio
    dEdt = rho * HS * S / N * pi - delta * E #delta = incubation
    dIdt = delta * E - gamma * I #gamma = recovery rate
    dRdt = gamma * I
    dFdt = ((aF * I) - (rhoFH*N + muF + thetaF)*F + rhoHF * (HS + HI)) #* disinfection_flag(t,FD)   #(aF * I)=rate of P added to F, rhoHF * (HS + HI) = transfer from contaminated hand
    dHSdt = (rhoFH*S*F) - (muH+thetaH+rhoHF)*HS #* handwashing_flag(t,H)
    dHIdt = (aH * I) + rhoFH*I*F - (muH+thetaH+rhoHF)*HI #* handwashing_flag(t,H)
    return dSdt, dEdt, dIdt, dRdt, dFdt, dHSdt, dHIdt

def deriv_closure(y, t):
    S, E, I, R, F, HS, HI = y
    def closure_flag(t,L):
        return 1 if t < L else 0
    dSdt = -rho * HS * S / N  * pi * closure_flag(t,L)
    dEdt = rho * HS * S / N  * pi  - delta * E
    dIdt = delta * E - gamma * closure_flag(t,L)
    dRdt = gamma * closure_flag(t,L)
    dFdt = (aF * closure_flag(t,L)) - (rhoFH*N + muF + thetaF)*F + rhoHF * (HS + HI)* closure_flag(t,L)
    dHSdt = ((rhoFH*S*F* closure_flag(t,L)) - (muH*HS) - (thetaH*HS) - ((rhoHF*HS)))
    dHIdt = ((aH * closure_flag(t,L)) + rhoFH*closure_flag(t,L)*F - muH*HI - thetaH*HI - ((rhoHF*HI)))
    return dSdt, dEdt, dIdt, dRdt, dFdt, dHSdt, dHIdt

def deriv_remove_infected(y, t):
    S, E, I, R, F, HS, HI = y

    def infected_removal(t,I_R):
        return I if t < I_R else 0

    dSdt = -rho * HS * S / N * pi
    dEdt = rho * HS * S / N * pi - delta * E
    dIdt = delta * E - gamma * infected_removal(t,I_R)
    dRdt = gamma * infected_removal(t,I_R)
    dFdt = ((aF * infected_removal(t,I_R)) - (rhoFH*N + muF + thetaF)*F + rhoHF * (HS + HI))
    dHSdt = ((rhoFH*S*F) - (muH*HS) - (thetaH*HS) - ((rhoHF*HS)))
    dHIdt = ((aH * infected_removal(t,I_R)) + rhoFH*infected_removal(t,I_R)*F - muH*HI - thetaH*HI - ((rhoHF*HI)))
    return dSdt, dEdt, dIdt, dRdt, dFdt, dHSdt, dHIdt

def deriv_handwashing(y, t):
    S, E, I, R, F, HS, HI = y
    thetaH_A = 1 #rate of hand cleaning (θ). No. of times per hour
    dSdt = -rho * HS * S / N * pi
    dEdt = rho * HS * S / N * pi - delta * E
    dIdt = delta * E - gamma * I
    dRdt = gamma * I
    dFdt = ((aF * I) - (rhoFH*N + muF + thetaF)*F + rhoHF * (HS + HI))
    dHSdt = ((rhoFH*S*F) - (muH*HS) - (thetaH_A*HS) - ((rhoHF*HS)))
    dHIdt = ((aH * I) + rhoFH*I*F - muH*HI - thetaH_A*HI - ((rhoHF*HI)))
    return dSdt, dEdt, dIdt, dRdt, dFdt, dHSdt, dHIdt

def deriv_fomite_decon(y, t):
    S, E, I, R, F, HS, HI = y
    thetaF_A = 1 #rate of hand cleaning (θ). No. of times per hour
    dSdt = -rho * HS * S / N * pi
    dEdt = rho * HS * S / N * pi - delta * E
    dIdt = delta * E - gamma * I
    dRdt = gamma * I
    dFdt = ((aF * I) - (rhoFH*N + muF + thetaF_A)*F + rhoHF * (HS + HI))
    dHSdt = ((rhoFH*S*F) - (muH*HS) - (thetaH*HS) - ((rhoHF*HS)))
    dHIdt = ((aH * I) + rhoFH*I*F - muH*HI - thetaH*HI - ((rhoHF*HI)))
    return dSdt, dEdt, dIdt, dRdt, dFdt, dHSdt, dHIdt

def deriv_innoc(y, t):
    S, E, I, R, F, HS, HI = y
    rho_A = 7 #innoculation rate
    dSdt = -rho_A * HS * S / N * pi
    dEdt = rho_A * HS * S / N * pi - delta * E
    dIdt = delta * E - gamma * I
    dRdt = gamma * I
    dFdt = ((aF * I) - (rhoFH*N + muF + thetaF)*F + rhoHF * (HS + HI))
    dHSdt = ((rhoFH*S*F) - (muH*HS) - (thetaH*HS) - ((rhoHF*HS)))
    dHIdt = ((aH * I) + rhoFH*I*F - muH*HI - thetaH*HI - ((rhoHF*HI)))
    return dSdt, dEdt, dIdt, dRdt, dFdt, dHSdt, dHIdt

def deriv_remove_infected_FH(y, t):
    S, E, I, R, F, HS, HI = y
    thetaH_A = 1 #rate of hand cleaning (θ). No. of times per hour
    thetaF_A = 1 #rate of hand cleaning (θ). No. of times per hour
    def infected_removal(t,I_R):
        return I if t < I_R else 0

    dSdt = -rho * HS * S / N * pi
    dEdt = rho * HS * S / N * pi - delta * E
    dIdt = delta * E - gamma * infected_removal(t,I_R)
    dRdt = gamma * infected_removal(t,I_R)
    dFdt = ((aF * infected_removal(t,I_R)) - (rhoFH*N + muF + thetaF_A)*F + rhoHF * (HS + HI))
    dHSdt = ((rhoFH*S*F) - (muH*HS) - (thetaH_A*HS) - ((rhoHF*HS)))
    dHIdt = ((aH * infected_removal(t,I_R)) + rhoFH*infected_removal(t,I_R)*F - muH*HI - thetaH_A*HI - ((rhoHF*HI)))
    return dSdt, dEdt, dIdt, dRdt, dFdt, dHSdt, dHIdt

def deriv_remove_infected_H(y, t):
    S, E, I, R, F, HS, HI = y
    thetaH_A = 1 #rate of hand cleaning (θ). No. of times per hour
    thetaF_A = 1 #rate of hand cleaning (θ). No. of times per hour
    def infected_removal(t,I_R):
        return I if t < I_R else 0

    dSdt = -rho * HS * S / N * pi
    dEdt = rho * HS * S / N * pi - delta * E
    dIdt = delta * E - gamma * infected_removal(t,I_R)
    dRdt = gamma * infected_removal(t,I_R)
    dFdt = ((aF * infected_removal(t,I_R)) - (rhoFH*N + muF + thetaF)*F + rhoHF * (HS + HI))
    dHSdt = ((rhoFH*S*F) - (muH*HS) - (thetaH_A*HS) - ((rhoHF*HS)))
    dHIdt = ((aH * infected_removal(t,I_R)) + rhoFH*infected_removal(t,I_R)*F - muH*HI - thetaH_A*HI - ((rhoHF*HI)))
    return dSdt, dEdt, dIdt, dRdt, dFdt, dHSdt, dHIdt

def deriv_handwashing_fomite_decon(y, t):
    S, E, I, R, F, HS, HI = y
    thetaH_A = 1 #rate of hand cleaning (θ). No. of times per hour
    thetaF_A = 1 #rate of hand cleaning (θ). No. of times per hour
    dSdt = -rho * HS * S / N * pi
    dEdt = rho * HS * S / N * pi - delta * E
    dIdt = delta * E - gamma * I
    dRdt = gamma * I
    dFdt = ((aF * I) - (rhoFH*N + muF + thetaF_A)*F + rhoHF * (HS + HI))
    dHSdt = ((rhoFH*S*F) - (muH*HS) - (thetaH_A*HS) - ((rhoHF*HS)))
    dHIdt = ((aH * I) + rhoFH*I*F - muH*HI - thetaH_A*HI - ((rhoHF*HI)))
    return dSdt, dEdt, dIdt, dRdt, dFdt, dHSdt, dHIdt


I_R = 1 #isolation of infected person
L = 1 #School closure
N = 30
Infected=1
Exposed = 0
delta = 1/2/24 #incubation of 2 days
D = 10.0 * 24 # infections lasts 10 days in hours
gamma = 1/D
rho = 15 #innoculation rate (ρ). 15 times per hour for 8 hours
alpha = 2.88e3 #shedding rate by pathogen hours
lambda1 = 0.6 #Proportion of virus that settle on fomites (λ) #accessible surfaces
phiH = 0.5 #proportion of pathogen excreted to hand (φ)
aF = alpha * lambda1 * (1-phiH) #rate pathogen added to fomite
aH = alpha * phiH #rate pathogen added to hands
pi = 4.78e-4 #dose reponse (π)

rhoT = 10 #rate of fomite touching. No. times per hour
tauFH = 0.07 #transfer efficacy from fomite to hand (τ)
tauHF = 0.13 #transfer efficacy from hand to fomite (τ)
rhoFH = rhoT * tauFH #rate of pathogen pickup from forite to hand
rhoHF = rhoT * tauHF #rate of pathogen deposit from hand to fomite

thetaF = 0 #rate of fomite cleaning (θ). No. of times per hour
thetaH = 0 #rate of hand cleaning (θ). No. of times per hour
muF = 0.288 #inactivation rate in fomite (hours) (μ)
muH = 1.07 #inactivation rate in hands (hours) (μ)
timeframe=12
#################
S0, E0, I0, R0, F0, HS0, HI0 = N-Infected-Exposed, Exposed, Infected, 0, 0, 0, 0,   # initial conditions: one infected, rest susceptible
t = np.linspace(0, timeframe, 500) # Grid of time points (in days)
y0 = S0, E0, I0, R0, F0, HS0, HI0 # Initial conditions vector
# Integrate the SIR equations over the time grid, t.
ret = odeint(deriv_no_intervention, y0, t)
S, E, I, R, F, HS, HI = ret.T

ret = odeint(deriv_closure, y0, t)
S_closure, E_closure, I_closure, R_closure, F_closure, HS_closure, HI_closure = ret.T

ret = odeint(deriv_remove_infected, y0, t)
S_remove_infected, E_remove_infected, I_remove_infected, R_remove_infected, F_remove_infected, HS_remove_infected, HI_remove_infected = ret.T

ret = odeint(deriv_handwashing, y0, t)
S_handwashing, E_handwashing, I_handwashing, R_handwashing, F_handwashing, HS_handwashing, HI_handwashing = ret.T

ret = odeint(deriv_fomite_decon, y0, t)
S_fomite_decon, E_fomite_decon, I_fomite_decon, R_fomite_decon, F_fomite_decon, HS_fomite_decon, HI_fomite_decon = ret.T

ret = odeint(deriv_innoc, y0, t)
S_innoc, E_innoc, I_innoc, R_innoc, F_innoc, HS_innoc, HI_innoc = ret.T

ret = odeint(deriv_remove_infected_FH, y0, t)
S_remove_infected_FH, E_remove_infected_FH, I_remove_infected_FH, R_remove_infected_FH, F_remove_infected_FH, HS_remove_infected_FH, HI_remove_infected_FH = ret.T

ret = odeint(deriv_remove_infected_H, y0, t)
S_remove_infected_H, E_remove_infected_H, I_remove_infected_H, R_remove_infected_H, F_remove_infected_H, HS_remove_infected_H, HI_remove_infected_H = ret.T

ret = odeint(deriv_handwashing_fomite_decon, y0, t)
S_handwashing_fomite_decon, E_handwashing_fomite_decon, I_handwashing_fomite_decon, R_handwashing_fomite_decon, F_handwashing_fomite_decon, HS_handwashing_fomite_decon, HI_handwashing_fomite_decon = ret.T

np.round(E[119])
reduction_c = (1 - (np.round(E_closure[len(E_closure)-1])  / np.round(E[len(E)-1]))) * 100
reduction_r = (1 - (np.round(E_remove_infected[len(E_remove_infected)-1])  / round(E[len(E)-1]))) * 100
reduction_h = (1 - (np.round(E_handwashing[len(E_handwashing)-1])  / round(E[len(E)-1]))) * 100
reduction_fd = (1 - (np.round(E_fomite_decon[len(E_fomite_decon)-1])  / round(E[len(E)-1]))) * 100
reduction_rfh = (1 - (np.round(E_remove_infected_FH[len(E_remove_infected_FH)-1]) / round(E[len(E)-1]))) * 100
reduction_rh = (1 - (np.round(E_remove_infected_H[len(E_remove_infected_H)-1]) / round(E[len(E)-1]))) * 100
reduction_hf = (1 - (np.round(E_handwashing_fomite_decon[len(E_handwashing_fomite_decon)-1]) / round(E[len(E)-1]))) * 100

no_intervention = str(int(np.round(E[len(E)-1]))) + ' cases'
reduction_c = str(int(np.round(E_closure[len(E_closure)-1]))) + ' cases / ' + str(np.round(reduction_c,2)) + '% reduction'
reduction_r = str(int(np.round(E_remove_infected[len(E_remove_infected)-1]))) + ' cases / ' + str(np.round(reduction_r,2)) + '% reduction'
reduction_h = str(int(np.round(E_handwashing[len(E_handwashing)-1]))) + ' cases / ' + str(np.round(reduction_h,2)) + '% reduction'
reduction_fd = str(int(np.round(E_fomite_decon[len(E_fomite_decon)-1]))) + ' cases / ' + str(np.round(reduction_fd,2)) + '% reduction'
reduction_rfh = str(int(np.round(E_remove_infected_FH[len(E_remove_infected_FH)-1]))) + ' cases / ' + str(np.round(reduction_rfh,2)) + '% reduction'
reduction_rh = str(int(np.round(E_remove_infected_H[len(E_remove_infected_H)-1]))) + ' cases / ' + str(np.round(reduction_rh,2)) + '% reduction'
reduction_hf = str(int(np.round(E_handwashing_fomite_decon[len(E_handwashing_fomite_decon)-1]))) + ' cases / ' + str(np.round(reduction_hf,2)) + '% reduction'

def plotsir():
    f, ax = plt.subplots(1, 1, figsize=(10, 5))

    # Plotting all curves
    ax.plot(t, E, 'b', alpha=0.7, linewidth=2, label='No Intervention')
    ax.plot(t, E_fomite_decon, 'grey', alpha=0.7, linewidth=2, label='Regular Decontamination of Fomite')
    ax.plot(t, E_handwashing, 'g', alpha=0.7, linewidth=2, label='Regular Handwashing')
    ax.plot(t, E_handwashing_fomite_decon, 'orange', alpha=0.7, linewidth=2, label='Handwashing and decontamination of fomite')
    ax.plot(t, E_remove_infected, 'r', alpha=0.7, linewidth=2, label='Isolation of Infected Person within 1 hour')
    ax.plot(t, E_remove_infected_FH, 'y', alpha=0.7, linewidth=2, label='Isolation, handwashing and decon')
    ax.plot(t, E_remove_infected_H, 'purple', alpha=0.7, linewidth=2, label='Isolation of infected person + Handwashing')

    # Adding text annotations
    ax.text(timeframe-3, E_remove_infected_FH[-1] + 0.3, reduction_rfh)
    ax.text(timeframe-3, E_remove_infected[-1] + 0.4, reduction_r)
    ax.text(timeframe-3, E_handwashing[-1] - 0.4, reduction_h)
    ax.text(timeframe-3, E[-1] - 0.4, no_intervention)

    # Title and labels
    ax.set_title('Effects of Interventions on Fomite Transmission')
    ax.set_xlabel('Time (hours)')
    ax.set_ylabel('No. of Individuals Exposed with Norovirus')

    # Grid and spine adjustments
    ax.yaxis.set_tick_params(length=0)
    ax.xaxis.set_tick_params(length=0)

    # Grid line settings (corrected)
    ax.grid(visible=True, which='major', color='w', linewidth=2, linestyle='-')

    # Adding and positioning the legend below the plot
    legend = ax.legend(loc='upper center', bbox_to_anchor=(0.5, -0.2), shadow=True, ncol=2)
    legend.get_frame().set_alpha(0.8)  # Optional: making the legend box slightly transparent

    # Hide spines (plot borders)
    for spine in ('top', 'right', 'bottom', 'left'):
        ax.spines[spine].set_visible(False)

    plt.show()

    # Save the figure
    f.tight_layout()
    f.savefig('C:/Edward/Work/NCFS/Publication/Fig 3.tiff', dpi=300)

total = S + E + I + R
plotsir()


#Sensitivity report

#Isolation of infected person
def plot_infected_sensitivity():
    I_R=1
    def deriv_remove_infected_sensitivity(y, t):
        S, E, I, R, F, HS, HI = y

        def infected_removal(t,I_R):
            return I if t < I_R else 0

        dSdt = -rho * HS * S / N * pi
        dEdt = rho * HS * S / N * pi - delta * E
        dIdt = delta * E - gamma * infected_removal(t,I_R)
        dRdt = gamma * infected_removal(t,I_R)
        dFdt = ((aF * infected_removal(t,I_R)) - (rhoFH*N + muF + thetaF)*F + rhoHF * (HS + HI))
        dHSdt = ((rhoFH*S*F) - (muH*HS) - (thetaH*HS) - ((rhoHF*HS)))
        dHIdt = ((aH * infected_removal(t,I_R)) + rhoFH*infected_removal(t,I_R)*F - muH*HI - thetaH*HI - ((rhoHF*HI)))
        return dSdt, dEdt, dIdt, dRdt, dFdt, dHSdt, dHIdt

    f, ax = plt.subplots(1,1,figsize=(10,4))
    for i in range(1,13):
        I_R = i
        y0a = S0, E0, I0, R0, F0, HS0, HI0 # Initial conditions vector
        ret = odeint(deriv_remove_infected_sensitivity, y0a, t)
        S_remove_infected, E_remove_infected, I_remove_infected, R_remove_infected, F_remove_infected, HS_remove_infected, HI_remove_infected= ret.T
        np.round(E[119])
        reduction_r = (1 - (np.round(E_remove_infected[len(E_remove_infected)-1])  / round(E[len(E)-1]))) * 100
        no_intervention = str(int(np.round(E[len(E)-1]))) + ' cases'
        ax.plot(t, E_remove_infected, 'r', alpha=0.7, linewidth=2)

        if i==1 or i==2 or i==3 or i==4 or i==5 or i==6 or i==7 or i==8 or i==12:
            reduction_r = str(i) + ' hour(s) - ' + str(int(np.round(E_remove_infected[len(E_remove_infected)-1]))) + ' cases'
            ax.text(timeframe-2,E_remove_infected[len(E_remove_infected)-1]+0.3,reduction_r)

    ax.set_title('Sensitivity Report - Impact of delay in isolation of infected person')
    ax.set_xlabel('Time (hours)')
    ax.set_ylabel('No. of Individuals Exposed with Norovirus')
    f.tight_layout()
    f.savefig('C:/Edward/Work/NCFS/Publication/Fig 4.tiff', dpi=300)
    #ax.legend()
    plt.show()
plot_infected_sensitivity()

def plot_handwashing_decon_sensitivity():
    # Frequency of handwashing
    thetaH_A = 1
    thetaF_A = 1
    def deriv_handwashing_fomite_decon_sensitivity(y, t):
        S, E, I, R, F, HS, HI = y
        dSdt = -rho * HS * S / N * pi
        dEdt = rho * HS * S / N * pi - delta * E
        dIdt = delta * E - gamma * I
        dRdt = gamma * I
        dFdt = ((aF * I) - (rhoFH*N + muF + thetaF_A)*F + rhoHF * (HS + HI))
        dHSdt = ((rhoFH*S*F) - (muH*HS) - (thetaH_A*HS) - ((rhoHF*HS)))
        dHIdt = ((aH * I) + rhoFH*I*F - muH*HI - thetaH_A*HI - ((rhoHF*HI)))
        return dSdt, dEdt, dIdt, dRdt, dFdt, dHSdt, dHIdt

    f, ax = plt.subplots(1, 1, figsize=(15, 8))
    for i in range(1, 13):
        thetaH_A = 1 / i
        thetaF_A = 1 / i
        y0a = S0, E0, I0, R0, F0, HS0, HI0  # Initial conditions vector
        ret = odeint(deriv_handwashing_fomite_decon_sensitivity, y0a, t)
        S_handwashing_fomite_decon, E_handwashing_fomite_decon, I_handwashing_fomite_decon, R_handwashing_fomite_decon, F_handwashing_fomite_decon, HS_handwashing_fomite_decon, HI_handwashing_fomite_decon = ret.T
        np.round(E[119])
        reduction_hf = (1 - (np.round(E_handwashing_fomite_decon[-1]) / round(E[-1]))) * 100
        no_intervention = str(int(np.round(E[-1]))) + ' cases'
        ax.plot(t, E_handwashing_fomite_decon, 'orange', alpha=0.7, linewidth=2)
        if i == 1 or i == 12:
            reduction_hf = 'Once per ' + str(i) + ' hour(s) - ' + str(int(np.round(E_handwashing_fomite_decon[-1]))) + ' cases'
            ax.text(timeframe - 1.5, E_handwashing_fomite_decon[-1] + 0.1, reduction_hf)

    # Increase font size for title, labels, and ticks
    ax.set_title('Sensitivity Report - Frequency of Handwashing and Fomite Decontamination', fontsize=16)
    ax.set_xlabel('Time (hours)', fontsize=16)  # Font size for x-axis
    ax.set_ylabel('No. of Individuals Exposed with Norovirus', fontsize=16)  # Font size for y-axis
    ax.tick_params(axis='both', labelsize=12)  # Font size for tick labels

    f.tight_layout()
    f.savefig('C:/Edward/Work/NCFS/Publication/Fig 5.tiff', dpi=300)
    plt.show()


plotsir()
plot_infected_sensitivity()
plot_handwashing_decon_sensitivity()
